# Supplementary material for: Rotational Thromboelastometry (ROTEM®) in Relation to Inflammatory Biomarkers and Clinical Outcome in COVID-19 Patients
Source: J Clin Med. 2023 Jun 8;12(12):3919. doi: 10.3390/jcm12123919 (PMC10299160; doi:10.3390/jcm12123919)
Supplement: Supplementary file 1 [file jcm-12-03919-s001.zip]

Archive with 1 entries (1 files):
- jcm-2380869-supplementary.pdf
